# Supplementary material for: Phylogeography of Aphyocypris normalis Nichols and Pope, 1927 at Hainan Island and adjacent areas based on mitochondrial DNA data
Source: PLoS One. 2023 Feb 28;18(2):e0282460. doi: 10.1371/journal.pone.0282460 (PMC9974131; doi:10.1371/journal.pone.0282460)
Supplement: S1 Table — The yellow column indicates the K value with highest FCT value (K = 3). (XLSX) [file pone.0282460.s001.xlsx]

## Sheet: Table S1
FCT values for different numbers of population groups (K) inferred by the SAMOVA
K	Fct	P-value
2	0.77592	0.00000+-0.00000
3	0.78762	0.00000+-0.00000
4	0.78714	0.00000+-0.00000
5	0.77653	0.00000+-0.00000
6	0.76249	0.00098+-0.00098
7	0.74896	0.00000+-0.00000
8	0.71955	0.00000+-0.00000
9	0.68538	0.00000+-0.00000
10	0.67604	0.00000+-0.00000
11	0.68042	0.00000+-0.00000
12	0.69475	0.00000+-0.00000
13	0.71482	0.00000+-0.00000
14	0.73391	0.00000+-0.00000
15	0.74703	0.00196+-0.00136
16	0.75033	0.00587+-0.00219
